# Supplementary material for: Temporal Trends, Multiple Residue Incidence, and Chronic Health Risk of Pesticides in Egyptian Onions: A Four-Year Market Surveillance
Source: J Xenobiot. 2025 Nov 10;15(6):192. doi: 10.3390/jox15060192 (PMC12641999; doi:10.3390/jox15060192)
Supplement: Supplementary file 1 [file jox-15-00192-s001.zip]

Archive with 1 entries (1 files):
- jox-3937740-supplementary.pdf
